# Supplementary material for: Chemically modified CRISPR-Cas9 enables targeting of individual G-quadruplex and i-motif structures, revealing ligand-dependent transcriptional perturbation
Source: Nat Commun. 2025 Dec 9;17:385. doi: 10.1038/s41467-025-67074-z (PMC12796454; doi:10.1038/s41467-025-67074-z)
Supplement: Supplementary file 3 — Supplementary Data 1 [file 41467_2025_67074_MOESM3_ESM.zip]

Archive with 2 entries (2 files):
- Description of processed data for Supplementary Figure 10.docx
- Processed Data Supplementary_Figure10.zip
