# Supplementary material for: Chemically modified CRISPR-Cas9 enables targeting of individual G-quadruplex and i-motif structures, revealing ligand-dependent transcriptional perturbation
Source: Nat Commun. 2025 Dec 9;17:385. doi: 10.1038/s41467-025-67074-z (PMC12796454; doi:10.1038/s41467-025-67074-z)
Supplement: Supplementary file 6 — Source Data [file 41467_2025_67074_MOESM6_ESM.xlsx]

## Sheet: Figure 1
Figure 1f	Cl-PyPDS0/Cl-PyPDS2														Figure 1f	Cl-PyPDS4
protein of interest: dCas9-Halo	MW=182 kDa														protein of interest: dCas9-Halo	MW=182 kDa
Figure 1h
			Cl-PDS2
	NT-sgRNAFRET-18		0.449789	0.39
	NT-sgRNAFRET-42		-0.16	-0.001
	T-sgRNAFRET-21		0.351718	0.32
	T-sgRNAFRET-41		0.001902	0.002

## Sheet: Figure 2
Figure 2a		%OG labelled cells
Concentration (µM)		Cl-PyPDS0			Cl-PyPDS2			Cl-PyPDS4
0		72.7	71	73.1	72.7	71	73.1	80.5	83.4	82.2
0.2		66.5	67.3	71	13.8	14.8	15	80.8	77.2	80
0.5		68.2	63.8	69.4	8.65	10.2	13.7	75.8	74.8	72.8
1		62.1	68.3	67	6.91	5.01	8.9	71	70.9	65.1
2.5		56	57.1	58.2	4.3	4.6	4.5	50.7	50.8	49.6
5		50.1	45.1	50.3	10.5	14.4	17.2	39.6	36	39.3
7.5		43.8	44.3	44.7	10.7	14.2	19.1	30.1	31.3	30.2
10		44.8	44.3	43.1	20.8	23.5	21.1	21.3	24.2	23.1
Figure 2c
			DMSO			Cl-PyPDS2
sgRNAMYC		MYC			MYC
-19		1.03886	0.962594	0.999683	1.28788	1.16473	1.22348
-67		0.999683	1.2505	1	1.0924	1.04872	0.999124
+22		1.1	1.09751	1.12349	0.829805	0.813382	0.820001
+58		1.06454	1.08099	1.07011	0.752638	0.777519	0.733514
+75		1.04742	1.07549	1.05679	0.6	0.640602	0.620622
+77		1.04972	1.06264	1.055	0.687632	0.643941	0.633941
+119		1.0727	1.06288	1.05489	0.362236	0.260616	0.250211
NTC		1.27899	0.98187	1.02456	1.31	1.2	1.21989
Figure 2d
sgRNAMYC		Cl-PyPDS2			Oregon green
+58		0.7	0.692638	0.677519	0.753493	0.74	0.727924
Figure 2e			DMSO			Cl-PyPDS2
sgRNAMYC	Cl-PyPDS2	P1-MYC			P1-MYC
-19		0.97	0.962594	0.969995	0.146604	0.154482	0.14999
-67		0.999683	1.0505	1.10033	0.242262	0.300954	0.2445
-89		0.974342	1.02633	0.995535	0.929805	1.14076	1.03246
-93		0.895536	1.05701	0.958116	0.881175	0.813661	0.845667
+22		0.920715	1.08751	0.892334	0.19	0.30619	0.333346
+58		1.21454	1.17099	1.17122	0.705883	0.672451	0.751262
+75		0.747425	1.07549	1.01577	0.650434	0.754811	0.845221
+77		1.04972	0.952638	0.985557	0.64842	0.544421	0.430023
+119		1.09393	1.03288	1.11273	0.0202415	0.0158981	0.00512034
NTC		1.27899	0.98187	1.18037	0.983367	1.22626	0.996786
Figure 2f
		sgRNA_MYC-19+ DMSO		sgRNA_MYC-19 + Cl-PyPDS2		sgRNA_NTC+ Cl-PyPDS2
MYC/MAZ		1.10957	1.1125	0.604997	0.543367	0.965936	0.584389
MYC/RPA3		1.02076	0.876606	0.526681	0.406126	1.22476	0.777816
MYC/RBBP4		1.01465	1.06992	0.705883	0.759173	0.991373	0.767107
Figure 2g			DMSO			Cl-PhenDC32
sgRNAMYC		P1-MYC			P1-MYC
-19		1.42158	1.20344	1.21988	0.060371	0.121161	0.0876223
NTC		1.01396	0.986233	0.998735	1.2	1.09	1.24199

## Sheet: Figure 3
Figure 3b			DMSO			DC34
Concentration (DC-34)		MYC			MYC
5 μM		1.09619	0.912249	1.08763	0.974342	0.756546	0.950654
7.5 μM		1.09619	0.912249	1.08763	1.2505	0.833642	1.19871
10 μM		1.09619	0.912249	1.08763	1.07412	0.974651	0.99345
Figure 3c			DMSO			DC34
Concentration (DC-34)		P1_MYC			P1_MYC
5 μM		1.09619	0.912249	1.08763	0.482941	0.385485	0.465123
7.5 μM		1.09619	0.912249	1.08763	0.406178	0.484639	0.456745
10 μM		1.09619	0.912249	1.08763	0.276912	0.228062	0.253413
Figure 3d			DMSO			DC34
Concentration (DC-34)		KRAS			KRAS
5 μM		1.09619	0.912249	1.08763	0.720408	0.642857	0.696735
7.5 μM		1.09619	0.912249	1.08763	0.726531	0.678163	0.735306
10 μM		1.09619	0.912249	1.08763	0.434522	0.677128	0.728629
Figure 3e
		DMSO		DC34
MYC/MAZ		1.00102	1.1658	0.600129	0.403314
MYC/RPA3		1.34431	1.22431	0.66142	0.570248
MYC/RBBP4		1.011	1.081	0.700183	0.79901

## Sheet: Figure 4
Figure 4b
sgRNAMYC				P1 Promoter (MYC)		P2 Promoter (MYC)		MYC general		KRAS
-19				1.98111	2.02458	0.747489	0.718677	1.01537	0.858582	1.29663	1.59388
NTC				0.996739	1.30541	0.962296	0.884677	1.24521	1.30865	1.15056	1.26984

## Sheet: Figure 5
Figure 5b			DMSO			Cl-PyPDS2
PVT1		PVT1			PVT1
sgRNA-20		1.46604	1.03204	1.03104	5.35171	4.7801	5.0201
sgRNA+33		0.870551	1.1487	1.00055	1.74715	1.91853	1.84715
sgRNA_NTC		1.42899	1.50786	1.47899	0.897163	1.10372	1.24716
Figure 5c
		sgRNAPVT1-20 + DMSO		sgRNAPVT1-20 + PyPDS_2		NTC
MYC/MAZ		1.11918	0.919176	2.0616	1.8616	1.00911	1.26868
MYC/RPA3		0.935947	1.26595	0.89296	0.69296	0.998368	0.759611
MYC/RBBP4		1.23121	0.83121	2.55733	2.25733	1.2104	1.53687
Figure 5d			DMSO			Cl-PhenDC32
PVT1		Control			PVT1
sgRNA-20		0.965936	1.03526	1.023	0.329877	0.388025	0.445622
sgRNA+33		0.985936	1.07526	1.09433	0.536668	0.659754	0.684442
sgRNA_NTC		1.42899	1.25393	1.26535	1.15	1.16	1.15112
			DMSO			Cl-PDC2
Figure 5e		Control			PVT1
sgRNA-20		0.881684	1.23828	0.915945	0.24	0.364334	0.202127
sgRNA_NTC		0.839926	0.894618	0.967891	1.0163	1.0163	1.00905

## Sheet: Figure 6
Figure 6b	DMSO		Cl-PyPDS2
sgRNA-HMGN1	HMNG1		HMNG1
-22	0.891373	1.0087	0.01	0.015
34	1.2449	1.04355	0.408243	0.20201
NTC	1.07427	0.978302	0.92	0.87
Figure 6c	DMSO		Cl-PyPDS2
sgRNA-IL17RA	IL17RA		IL17RA
-20	1.18509	0.843816	1.42405	1.58557
sgRNA_NTC	0.780516	1.2812	0.987	1.11

## Sheet: Supplementary Table 7
MCF7-dCas9-Halo	Cl-PyPDS2		free PyPDS				Cl-PhenDC32		free PhenDC3		Cl-PDC2		free PDC				Cl-pepRVS2		Cl-pepRVS4
10	15.3981	10.9976	5.67846	3.75511		10	73.8138	69.938	64.55	52.9308	74.7798	39.2631	78.2477	74.5315		10	71.5014	70.8059	67.8866	56.1612
7.5	40.2502	22.6645	17.6544	16.5281		7.5	83.1847	94.3286	72.8404	59.5251	73.4862	73.7988	81.4495	73.052		7.5	79.526	79.9707	76.9162	83.5751
5	113.942	81.7176	52.2755	39.8549		5	126.675	101.656	75.027	73.052	90.6606	83.9298	122.385	87.6356		5	85.5557	77.7582	77.9661	82.9597
2.5	108.655	87.1002	88.8158	65.2036		2.5	109.569	94.1031	93.3422	70.6003	80.4771	94.4131	102.771	87.692		2.5	81.5509	76.4542	85.6157	79.7216
1	104.004	86.8184	107.949	80.992		1	110.842	95.8785	90.3676	73.1929	92	90.3128	112.789	88.467		1	83.9208	96.0586	75.9712	79.8388
0.5	111.201	84.4371	100.142	81.4499		0.5	100.976	73.9749	98.0561	81.2245	89.1927	82.8449	91.633	76.8987		0.5	81.0259	96.718	76.2412	84.674
0.25	88.0234	85.6066	103.146	81.154		0.25	85.3432	83.0985	94.9555	75.391	97.578	81.8726	90.9541	76.786		0.25	81.0409	70.4615	73.6463	68.3663
MCF7-WT	Cl-PyPDS2		free PyPDS				Cl-PhenDC32		free PhenDC3		Cl-PDC2		free PDC				DC-34
10	13.9338	28.6176	9.33047	13.917		10	73.237	80.5718	60.276	64.1029	64.0644	50.5027	63.7194	87.3004		10	79.8217	82.0296
7.5	33.2047	61.6347	17.7651	25.5769		7.5	81.662	98.375	73.9559	82.3636	71.253	68.6586	68.3057	98.0224		7.5	77.7083	84.9759
5	82.5733	86.3489	59.0231	43.6273		5	79.2035	92.6757	88.6061	92.8854	75.4367	104.97	81.6907	105.961		5	84.8681	92.9704
2.5	88.4251	81.2738	86.6714	79.9871		2.5	81.6189	100.853	85.817	88.0724	71.9431	110.517	76.6444	110.994		2.5	78.0533	89.8346
1	97.2504	85.4863	99.3376	81.9208		1	82.2946	101.12	84.3649	99.2519	77.4639	100.281	78.0246	100.681		1	81.0725	95.2964
0.5	91.0555	86.0039	83.8123	80.8856		0.5	77.7802	91.1889	84.6524	96.7358	73.0645	104.913	77.6508	107.01		0.5	81.7483	84.4245
0.25	90.274	92.7899	86.0138	88.6205		0.25	89.0806	84.3269	80.8569	88.8825	76.6588	97.5363	79.4192	92.4851		0.25	78.5278	85.3377

## Sheet: Supplementary Table 9
TELO-PyPDS
	0			4
PyPDS free	45.02	44.4	45.09	61.49	61.52	60.94
Cl-PyPDS2	45.02	44.4	45.09	43.95	43.81	43.87
Cl-PyPDS4	45.02	44.4	45.09	65.13	62.13	58.26
TELO-PhenDC3
	0			4
PhenDC3 free	45.02	44.4	45.09	82.15	81.54	75.86
Cl-PhenDC32	45.02	44.4	45.09	64.36	71.07	69.37
Cl-PhenDC34	45.02	44.4	45.09	74.89	73.6	72.83

## Sheet: Supplementary Table 10
BCL2-PyPDS
		0			4
PyPDS free		54.1	55.28	56.17	60.06	59.79	59.68
Cl-PyPDS2		54.1	55.28	56.17	65.62	56.89	56.47
Cl-PyPDS4		54.1	55.28	56.17	60.5	58.96	61.34
BCL2-PhenDC3
	0			4
PhenDC3 free	54.1	55.28	56.17	85.58	83.88	88.02
Cl-PhenDC32	54.1	55.28	56.17	81.69	79.4	81.22
Cl-PhenDC34	54.1	55.28	56.17	84.45	86.19	82.65

## Sheet: Supplementary Table 11
c-KIT-PyPDS	0			4
PyPDS free	65.56	65.62	65.18	80.11	80.4	80.65
Cl-PyPDS2	65.56	65.62	65.18	79.14	82.28	84.16
Cl-PyPDS4	65.56	65.62	65.18	76.55	77.77	75.6
c-KIT-Phen	0			4
PhenDC3 free	65.56	65.62	65.18	85.92	86.27	86.91
Cl-PhenDC32	65.56	65.62	65.18	77.42	80.17	79.91
Cl-PhenDC34	65.56	65.62	65.18	77.87	79.05	76.54

[truncated: 11 more sheets: Supplementary Table 12, Supplementary Table 13, Supplementary figure 3, Supplementary figure 4, Supplementary figure 5, Supplementary figure 7, Supplementary figure 8, Supplementary Figure 9, Supplementary figure 13, Supplementary Figure 26, x]
